# Supplementary material for: Improving Cancer Awareness and Knowledge in Johannesburg and iLembe Districts Through a Tailored Community-Based Educational Intervention: A Pilot Study
Source: Int J Environ Res Public Health. 2026 Jul 3;23(7):871. doi: 10.3390/ijerph23070871 (PMC13410355; doi:10.3390/ijerph23070871)
Supplement: Supplementary file 1 [file ijerph-23-00871-s001.zip]

Archive with 1 entries (1 files):
- ijerph-4172744-supplementary.pdf
